# Supplementary material for: Chromosome-level assemblies of two hexaploid bamboos, Thyrsostachys oliveri and Thyrsostachys siamensis, provide a foundation for functional and comparative genomics studies
Source: Gigascience. 2025 Nov 17;14:giaf142. doi: 10.1093/gigascience/giaf142 (PMC12699669; doi:10.1093/gigascience/giaf142)
Supplement: giaf142_Supplemental_Files [file giaf142_supplemental_files.zip]

Archive with 15 entries (15 files):
- Supplementary Fig. S1.PNG
- Supplementary Fig. S10.png
- Supplementary Fig. S11.tif
- Supplementary Fig. S12.PNG
- Supplementary Fig. S13.PNG
- Supplementary Fig. S14.PNG
- Supplementary Fig. S15.PNG
- Supplementary Fig. S2.PNG
- Supplementary Fig. S3.png
- Supplementary Fig. S4.svg
- Supplementary Fig. S5.PNG
- Supplementary Fig. S6.png
- Supplementary Fig. S8.PNG
- Supplementary Fig. S9.png
- supplement_table_revision.xlsx
