# Supplementary material for: Chromosome-level assemblies of two hexaploid bamboos, Thyrsostachys oliveri and Thyrsostachys siamensis, provide a foundation for functional and comparative genomics studies
Source: Gigascience. 2025 Nov 17;14:giaf142. doi: 10.1093/gigascience/giaf142 (PMC12699669; doi:10.1093/gigascience/giaf142)
Supplement: giaf142_Supplemental_Files [file giaf142_supplemental_files.zip › supplement_table_revision.xlsx]

## Sheet: table_S1
Supplementary Table S1. Summary of sequencing data from stLFR and Hi-C platforms.
	T. oliveri		T. siamensis
	stLFR	Hi-C	stLFR
Total data (Gb)	81.7	105.16	80.35
Number of Bases	81708976200	105159868994	80353258000
Number of Reads	408544881	351254373	401766290
GC (%)	45.52	42.36	46.07
Q20(%)	97.19	98.38	96.96
Q30(%)	91.28	95.01	91.21
N50 Read Length (bp)	100	150	100
Mean Reads Length (bp)	100	150	100
Coverage (X)	70.62	68.56

## Sheet: table_S2
Table S2. Comparative gene features across Thyrsostachys and 11 bamboo genomes.
Species	Abbrev	Number of genes	Average gene length (bp)	Average exon number per gene	Median exon length (bp)	Average intron length (bp)
Thyrsostachys oliveri	Tol	51191	2857	5.04	139	436.4
Thyrsostachys siamensis	Tsi	67483	2667	4.27	139	491.5
Olmeca latifolia	Ola	31189	4545	5.5	158	627
Rhipidocladum guianensis	Rgu	27496	4308	5.3	154	600
Ampelocalamus luodianensis	Alu	48870	4543	5.2	149	713
Himalayacalamus calcarea	Hca	41907	4957	5.4	147	770
Phyllostachys edulis	Ped	58664	4036	4.8	149	689
Rhipidocladum racemiflorum	Rra	44113	4201	5.2	124	718
Otatea glauca	Ogl	43141	4372	5.3	151	641
Guadua angustifolia	Gan	47971	4216	4.8	150	695
Melocanna baccifera	Mba	51908	4252	5.2	148	655
Bonia amplexicaulis	Bam	47213	4191	5.2	147	650
Dendrocalamus sinicus	Dsi	56847	4523	5.2	151	710

## Sheet: table_S3
Supplementary Table S3. Functional annotations of T. oliveri and T. siamensis protein-coding genes.
database	T. oliveri		T. siamensis
	Number of genes annotated	percent of all predicted genes	Number of genes annotated	percent of all predicted genes
NR	48070	93.9032	59683	88.4415
GO	36541	72.4402	52475	77.7603
EC	14037	27.8274	20877	30.9367
KEGG	16259	32.2324	18944	28.0723

## Sheet: table_S4
Supplementary Table S4. Noncoding RNA in the T. oliveri genome.
Type	Number	Length (nt)	Mean length (nt)
rRNA	320	161960	506.1
microRNA	182847	16203924	88.62
snRNA	13463	1286870	95.59
snoRNA	12936	1222522	94.51
splicing	499	62867	126
tRNA	1009	74531	73.87
other	22829	2201781	96.45

## Sheet: table_S5
Supplementary Table S5. Noncoding RNA in the T. siamensis genome.
Type	Number	Length (nt)	Mean length (nt)
rRNA	336	18130	541.2
microRNA	114911	10211352	88.86
snRNA	11709	1093702	93.41
snoRNA	11188	1028499	91.93
splicing	495	63669	128.6
tRNA	1049	77835	74.2
other	16089	1504470	93.51

## Sheet: table_S6
Supplementary Table S6. GO term enrichment analyses for gene families specific to T. oliveri.
Tag	GO Term	GO Name	GO Category	P-value
OVER	GO:2000280	regulation of root development	BIOLOGICAL_PROCESS	0.0027931
OVER	GO:0050017	L-3-cyanoalanine synthase activity	MOLECULAR_FUNCTION	0.0027931
OVER	GO:0010497	plasmodesmata-mediated intercellular transport	BIOLOGICAL_PROCESS	0.00610775
OVER	GO:0030145	manganese ion binding	MOLECULAR_FUNCTION	0.0166519
OVER	GO:0030388	fructose 1,6-bisphosphate metabolic process	BIOLOGICAL_PROCESS	0.0367428

## Sheet: table_S7
Supplementary Table S7. GO term enrichment analyses for gene families specific to T. siamensis.
Tag	GO Term	GO Name	GO Category	P-value
OVER	GO:0010499	proteasomal ubiquitin-independent protein catabolic process	BIOLOGICAL_PROCESS	5.06145e-05
OVER	GO:0070577	lysine-acetylated histone binding	MOLECULAR_FUNCTION	5.06145e-05
OVER	GO:0016504	peptidase activator activity	MOLECULAR_FUNCTION	0.000319561
OVER	GO:0031213	RSF complex	CELLULAR_COMPONENT	0.0414025
OVER	GO:0015108	chloride transmembrane transporter activity	MOLECULAR_FUNCTION	0.0461964

## Sheet: table_S8
Supplementary Table S8. GO term enrichment analyses for gene families specific to Thyrsostachys crown node.
GO expansion
Tag	GO Term	GO Name	GO Category	P-value
OVER	GO:0098542	defense response to other organism	BIOLOGICAL_PROCESS	1.35035e-10
OVER	GO:0015193	L-proline transmembrane transporter activity	MOLECULAR_FUNCTION	1.81138e-09
OVER	GO:0035524	proline transmembrane transport	BIOLOGICAL_PROCESS	1.81138e-09
OVER	GO:0015824	proline transport	BIOLOGICAL_PROCESS	1.42237e-08
OVER	GO:0015074	DNA integration	BIOLOGICAL_PROCESS	7.09028e-07
OVER	GO:0043531	ADP binding	MOLECULAR_FUNCTION	0.000434583
OVER	GO:0036402	proteasome-activating activity	MOLECULAR_FUNCTION	0.00258286
OVER	GO:0042720	mitochondrial inner membrane peptidase complex	CELLULAR_COMPONENT	0.0045833
OVER	GO:0008540	proteasome regulatory particle, base subcomplex	CELLULAR_COMPONENT	0.0139105
OVER	GO:0017054	negative cofactor 2 complex	CELLULAR_COMPONENT	0.0152871
OVER	GO:0005315	phosphate transmembrane transporter activity	MOLECULAR_FUNCTION	0.0160576
OVER	GO:0006627	protein processing involved in protein targeting to mitochondrion	BIOLOGICAL_PROCESS	0.024646
GO contraction
Tag	GO Term	GO Name	GO Category	P-value
OVER	GO:0004675	transmembrane receptor protein serine/threonine kinase activity	MOLECULAR_FUNCTION	1.63477e-10
OVER	GO:0002229	defense response to oomycetes	BIOLOGICAL_PROCESS	1.39208e-09
OVER	GO:0007178	cell surface receptor protein serine/threonine kinase signaling pathway	BIOLOGICAL_PROCESS	1.11784e-05
OVER	GO:0016709	oxidoreductase activity, acting on paired donors, with incorporation or reduction of molecular oxygen, NAD(P)H as one donor, and incorporation of one atom of oxygen	MOLECULAR_FUNCTION	1.80521e-05
OVER	GO:0042742	defense response to bacterium	BIOLOGICAL_PROCESS	2.39603e-05
OVER	GO:0030247	polysaccharide binding	MOLECULAR_FUNCTION	2.53537e-05
OVER	GO:0098542	defense response to other organism	BIOLOGICAL_PROCESS	0.000244366
OVER	GO:0016838	carbon-oxygen lyase activity, acting on phosphates	MOLECULAR_FUNCTION	0.000564128
OVER	GO:0004014	adenosylmethionine decarboxylase activity	MOLECULAR_FUNCTION	0.00119692
OVER	GO:0006597	spermine biosynthetic process	BIOLOGICAL_PROCESS	0.00119692
OVER	GO:0005524	ATP binding	MOLECULAR_FUNCTION	0.00366995
OVER	GO:0005509	calcium ion binding	MOLECULAR_FUNCTION	0.00647521
OVER	GO:0071472	cellular response to salt stress	BIOLOGICAL_PROCESS	0.0143322
OVER	GO:0005886	plasma membrane	CELLULAR_COMPONENT	0.0159687
OVER	GO:0008295	spermidine biosynthetic process	BIOLOGICAL_PROCESS	0.0165538
OVER	GO:0005506	iron ion binding	MOLECULAR_FUNCTION	0.0189452
OVER	GO:0048544	recognition of pollen	BIOLOGICAL_PROCESS	0.0224308
OVER	GO:0043167	ion binding	MOLECULAR_FUNCTION	0.0279447

## Sheet: table_S9
Supplementary Table S9. Percentage of syntenic triads assigned to the six homoeolog expression bias categories.
T. Oliveri	Balanced	Dominant			Suppressed
		A	B	C	A	B	C
leaf	42.1	5.73	5.73	5.82	13.45	15.31	11.88
root	31.49	9.92	8.91	10.58	12.86	13.77	12.46
Average single tissue	36.795	7.825	7.32	8.2	13.155	14.54	12.17
T. siamensis	Balanced	Dominant			Suppressed
		A	B	C	A	B	C
leaf	32.52	9.46	7.83	7.78	13.76	13.7	14.95
root	35.23	8.75	7.58	7.75	13.1	13.32	14.27
Average single tissue	33.875	9.105	7.705	7.765	13.43	13.51	14.61

## Sheet: table_S10
Supplementary Table S10. GO enrichment of homoeolog expression-bias categories in leaf and root of two Thyrsostachys bamboos.
Species	Gene_Set	tissue	GO_ID	GO_Name	GO_Category	P_adjusted
T. oliveri	A_suppressed	leaf	GO:0016602	CCAAT-binding factor complex	Cellular Component	0.00314729
T. oliveri	A_suppressed	leaf	GO:0007166	cell surface receptor signaling pathway	Biological Process	0.00314729
T. oliveri	A_suppressed	leaf	GO:0044183	protein folding chaperone	Molecular Function	0.00314729
T. oliveri	A_suppressed	leaf	GO:0009742	brassinosteroid mediated signaling pathway	Biological Process	0.00562089
T. oliveri	A_suppressed	leaf	GO:0005509	calcium ion binding	Molecular Function	0.00562089
T. oliveri	A_suppressed	leaf	GO:0000815	ESCRT III complex	Cellular Component	0.0115156
T. oliveri	A_suppressed	leaf	GO:0006950	response to stress	Biological Process	0.0341208
T. oliveri	A_suppressed	leaf	GO:0003954	NADH dehydrogenase activity	Molecular Function	0.0341208
T. oliveri	A_suppressed	leaf	GO:0005788	endoplasmic reticulum lumen	Cellular Component	0.0341208
T. oliveri	A_suppressed	leaf	GO:0003950	NAD+ ADP-ribosyltransferase activity	Molecular Function	0.0341208
T. oliveri	B_suppressed	leaf	GO:0042744	hydrogen peroxide catabolic process	Biological Process	0.00175684
T. oliveri	B_suppressed	leaf	GO:0098869	cellular oxidant detoxification	Biological Process	0.00175684
T. oliveri	B_suppressed	leaf	GO:0016132	brassinosteroid biosynthetic process	Biological Process	0.00569706
T. oliveri	B_suppressed	leaf	GO:0007005	mitochondrion organization	Biological Process	0.0141535
T. oliveri	B_suppressed	leaf	GO:0140825	lactoperoxidase activity	Molecular Function	0.0161786
T. oliveri	B_suppressed	leaf	GO:0007033	vacuole organization	Biological Process	0.0161786
T. oliveri	B_suppressed	leaf	GO:0030897	HOPS complex	Cellular Component	0.0161786
T. oliveri	B_suppressed	leaf	GO:0009733	response to auxin	Biological Process	0.046671
T. oliveri	B_suppressed	leaf	GO:0019904	protein domain specific binding	Molecular Function	0.051079
T. oliveri	B_suppressed	leaf	GO:0006749	glutathione metabolic process	Biological Process	0.051079
T. oliveri	C_suppressed	leaf	GO:0010485	histone H4 acetyltransferase activity	Molecular Function	0.000956897
T. oliveri	C_suppressed	leaf	GO:0009086	methionine biosynthetic process	Biological Process	0.000956897
T. oliveri	C_suppressed	leaf	GO:0009664	plant-type cell wall organization	Biological Process	0.000956897
T. oliveri	C_suppressed	leaf	GO:0051123	RNA polymerase II preinitiation complex assembly	Biological Process	0.00471756
T. oliveri	C_suppressed	leaf	GO:0005669	transcription factor TFIID complex	Cellular Component	0.00471756
T. oliveri	C_suppressed	leaf	GO:0016251	RNA polymerase II general transcription initiation factor activity	Molecular Function	0.00471756
T. oliveri	C_suppressed	leaf	GO:0051131	chaperone-mediated protein complex assembly	Biological Process	0.00938994
T. oliveri	C_suppressed	leaf	GO:0006145	purine nucleobase catabolic process	Biological Process	0.0226115
T. oliveri	C_suppressed	leaf	GO:0006888	endoplasmic reticulum to Golgi vesicle-mediated transport	Biological Process	0.0226115
T. oliveri	C_suppressed	leaf	GO:0050661	NADP binding	Molecular Function	0.0226115
T. oliveri	A_dominance	leaf	GO:0030896	checkpoint clamp complex	Cellular Component	0.0008088
T. oliveri	A_dominance	leaf	GO:0005506	iron ion binding	Molecular Function	0.00714632
T. oliveri	A_dominance	leaf	GO:0051484	isopentenyl diphosphate biosynthetic process, methylerythritol 4-phosphate pathway involved in terpenoid biosynthetic process	Biological Process	0.00714632
T. oliveri	A_dominance	leaf	GO:0030604	1-deoxy-D-xylulose-5-phosphate reductoisomerase activity	Molecular Function	0.00714632
T. oliveri	A_dominance	leaf	GO:0070402	NADPH binding	Molecular Function	0.00714632
T. oliveri	A_dominance	leaf	GO:0006419	alanyl-tRNA aminoacylation	Biological Process	0.00714632
T. oliveri	A_dominance	leaf	GO:0004813	alanine-tRNA ligase activity	Molecular Function	0.00714632
T. oliveri	A_dominance	leaf	GO:0008285	negative regulation of cell population proliferation	Biological Process	0.00714632
T. oliveri	A_dominance	leaf	GO:0010094	specification of carpel identity	Biological Process	0.00714632
T. oliveri	A_dominance	leaf	GO:0010097	specification of stamen identity	Biological Process	0.00714632
T. oliveri	B_dominance	leaf	GO:0009298	GDP-mannose biosynthetic process	Biological Process	1.9652e-05
T. oliveri	B_dominance	leaf	GO:0030687	preribosome, large subunit precursor	Cellular Component	1.9652e-05
T. oliveri	B_dominance	leaf	GO:0016491	oxidoreductase activity	Molecular Function	0.000125776
T. oliveri	B_dominance	leaf	GO:0071555	cell wall organization	Biological Process	0.004072
T. oliveri	B_dominance	leaf	GO:0003824	catalytic activity	Molecular Function	0.004072
T. oliveri	B_dominance	leaf	GO:0004476	mannose-6-phosphate isomerase activity	Molecular Function	0.004072
T. oliveri	B_dominance	leaf	GO:0000460	maturation of 5.8S rRNA	Biological Process	0.004072
T. oliveri	B_dominance	leaf	GO:0042256	cytosolic ribosome assembly	Biological Process	0.004072
T. oliveri	B_dominance	leaf	GO:1902626	assembly of large subunit precursor of preribosome	Biological Process	0.004072
T. oliveri	B_dominance	leaf	GO:0006955	immune response	Biological Process	0.004072
T. oliveri	C_dominance	leaf	GO:0015995	chlorophyll biosynthetic process	Biological Process	5.16038e-05
T. oliveri	C_dominance	leaf	GO:0009686	gibberellin biosynthetic process	Biological Process	0.00790102
T. oliveri	C_dominance	leaf	GO:0003824	catalytic activity	Molecular Function	0.00859601
T. oliveri	C_dominance	leaf	GO:0045550	geranylgeranyl reductase activity	Molecular Function	0.00859601
T. oliveri	C_dominance	leaf	GO:0102067	geranylgeranyl diphosphate reductase activity	Molecular Function	0.00859601
T. oliveri	C_dominance	leaf	GO:0000030	mannosyltransferase activity	Molecular Function	0.00859601
T. oliveri	C_dominance	leaf	GO:0016846	carbon-sulfur lyase activity	Molecular Function	0.00859601
T. oliveri	C_dominance	leaf	GO:0004853	uroporphyrinogen decarboxylase activity	Molecular Function	0.00859601
T. oliveri	C_dominance	leaf	GO:0045544	gibberellin 20-oxidase activity	Molecular Function	0.00859601
T. oliveri	C_dominance	leaf	GO:0043489	RNA stabilization	Biological Process	0.00859601
T. oliveri	A_suppressed	root	GO:0032511	late endosome to vacuole transport via multivesicular body sorting pathway	Biological Process	0.000114062
T. oliveri	A_suppressed	root	GO:0006511	ubiquitin-dependent protein catabolic process	Biological Process	0.000971581
T. oliveri	A_suppressed	root	GO:0005771	multivesicular body	Cellular Component	0.000971581
T. oliveri	A_suppressed	root	GO:0051536	iron-sulfur cluster binding	Molecular Function	0.000971581
T. oliveri	A_suppressed	root	GO:0004185	serine-type carboxypeptidase activity	Molecular Function	0.000971581
T. oliveri	A_suppressed	root	GO:0007166	cell surface receptor signaling pathway	Biological Process	0.000971581
T. oliveri	A_suppressed	root	GO:0044183	protein folding chaperone	Molecular Function	0.000971581
T. oliveri	A_suppressed	root	GO:0051082	unfolded protein binding	Molecular Function	0.00235611
T. oliveri	A_suppressed	root	GO:0000815	ESCRT III complex	Cellular Component	0.00582207
T. oliveri	A_suppressed	root	GO:0006950	response to stress	Biological Process	0.0268522
T. oliveri	B_suppressed	root	GO:0017056	structural constituent of nuclear pore	Molecular Function	0.00350415
T. oliveri	B_suppressed	root	GO:0044613	nuclear pore central transport channel	Cellular Component	0.00350415
T. oliveri	B_suppressed	root	GO:0000155	phosphorelay sensor kinase activity	Molecular Function	0.00350415
T. oliveri	B_suppressed	root	GO:0031966	mitochondrial membrane	Cellular Component	0.00453589
T. oliveri	B_suppressed	root	GO:0045271	respiratory chain complex I	Cellular Component	0.00453589
T. oliveri	B_suppressed	root	GO:0007033	vacuole organization	Biological Process	0.00752999
T. oliveri	B_suppressed	root	GO:0030897	HOPS complex	Cellular Component	0.00752999
T. oliveri	B_suppressed	root	GO:0006999	nuclear pore organization	Biological Process	0.00752999
T. oliveri	B_suppressed	root	GO:0030674	protein-macromolecule adaptor activity	Molecular Function	0.00752999
T. oliveri	B_suppressed	root	GO:0031965	nuclear membrane	Cellular Component	0.00752999
T. oliveri	C_suppressed	root	GO:0010485	histone H4 acetyltransferase activity	Molecular Function	0.00198849
T. oliveri	C_suppressed	root	GO:0046556	alpha-L-arabinofuranosidase activity	Molecular Function	0.00198849
T. oliveri	C_suppressed	root	GO:0140021	mitochondrial ADP transmembrane transport	Biological Process	0.00558672
T. oliveri	C_suppressed	root	GO:1990544	mitochondrial ATP transmembrane transport	Biological Process	0.00558672
T. oliveri	C_suppressed	root	GO:0051123	RNA polymerase II preinitiation complex assembly	Biological Process	0.00558672
T. oliveri	C_suppressed	root	GO:0005669	transcription factor TFIID complex	Cellular Component	0.00558672
T. oliveri	C_suppressed	root	GO:0005524	ATP binding	Molecular Function	0.00700834
T. oliveri	C_suppressed	root	GO:0005471	ATP:ADP antiporter activity	Molecular Function	0.0112393
T. oliveri	C_suppressed	root	GO:0016853	isomerase activity	Molecular Function	0.022354
T. oliveri	C_suppressed	root	GO:0010019	chloroplast-nucleus signaling pathway	Biological Process	0.022354
T. oliveri	A_dominance	root	GO:0016655	oxidoreductase activity, acting on NAD(P)H, quinone or similar compound as acceptor	Molecular Function	0.0029074
T. oliveri	A_dominance	root	GO:0048038	quinone binding	Molecular Function	0.0029074
T. oliveri	A_dominance	root	GO:0030896	checkpoint clamp complex	Cellular Component	0.0029074
T. oliveri	A_dominance	root	GO:0004497	monooxygenase activity	Molecular Function	0.0029074
T. oliveri	A_dominance	root	GO:0016125	sterol metabolic process	Biological Process	0.0141331
T. oliveri	A_dominance	root	GO:0006419	alanyl-tRNA aminoacylation	Biological Process	0.0221528
T. oliveri	A_dominance	root	GO:0004813	alanine-tRNA ligase activity	Molecular Function	0.0221528
T. oliveri	A_dominance	root	GO:0045488	pectin metabolic process	Biological Process	0.0221528
T. oliveri	A_dominance	root	GO:0010256	endomembrane system organization	Biological Process	0.0221528
T. oliveri	A_dominance	root	GO:0045505	dynein intermediate chain binding	Molecular Function	0.0221528
T. oliveri	B_dominance	root	GO:0009298	GDP-mannose biosynthetic process	Biological Process	0.000164526
T. oliveri	B_dominance	root	GO:0030687	preribosome, large subunit precursor	Cellular Component	0.000164526
T. oliveri	B_dominance	root	GO:0006261	DNA-templated DNA replication	Biological Process	0.000164526
T. oliveri	B_dominance	root	GO:0005975	carbohydrate metabolic process	Biological Process	0.0018773
T. oliveri	B_dominance	root	GO:0009707	chloroplast outer membrane	Cellular Component	0.0155128
T. oliveri	B_dominance	root	GO:0000278	mitotic cell cycle	Biological Process	0.0155128
T. oliveri	B_dominance	root	GO:0005488	binding	Molecular Function	0.0155128
T. oliveri	B_dominance	root	GO:0046983	protein dimerization activity	Molecular Function	0.0155128
T. oliveri	B_dominance	root	GO:0004476	mannose-6-phosphate isomerase activity	Molecular Function	0.0155128
T. oliveri	B_dominance	root	GO:0000460	maturation of 5.8S rRNA	Biological Process	0.0155128
T. oliveri	C_dominance	root	GO:0016740	transferase activity	Molecular Function	0.000320356
T. oliveri	C_dominance	root	GO:0046856	phosphatidylinositol dephosphorylation	Biological Process	0.000320356
T. oliveri	C_dominance	root	GO:0004439	phosphatidylinositol-4,5-bisphosphate 5-phosphatase activity	Molecular Function	0.000320356
T. oliveri	C_dominance	root	GO:0004445	inositol-polyphosphate 5-phosphatase activity	Molecular Function	0.000320356
T. oliveri	C_dominance	root	GO:0034485	phosphatidylinositol-3,4,5-trisphosphate 5-phosphatase activity	Molecular Function	0.000320356
T. oliveri	C_dominance	root	GO:0008654	phospholipid biosynthetic process	Biological Process	0.000320356
T. oliveri	C_dominance	root	GO:0003824	catalytic activity	Molecular Function	0.000873117
T. oliveri	C_dominance	root	GO:0005576	extracellular region	Cellular Component	0.00164996
T. oliveri	C_dominance	root	GO:0051119	sugar transmembrane transporter activity	Molecular Function	0.00495442
T. oliveri	C_dominance	root	GO:0020037	heme binding	Molecular Function	0.0052247
T. siamensis	A_suppressed	leaf	GO:0008250	oligosaccharyltransferase complex	Cellular Component	2.84011e-05
T. siamensis	A_suppressed	leaf	GO:0000462	maturation of SSU-rRNA from tricistronic rRNA transcript (SSU-rRNA, 5.8S rRNA, LSU-rRNA)	Biological Process	0.000124521
T. siamensis	A_suppressed	leaf	GO:0032040	small-subunit processome	Cellular Component	0.00400621
T. siamensis	A_suppressed	leaf	GO:0006405	RNA export from nucleus	Biological Process	0.0200063
T. siamensis	A_suppressed	leaf	GO:0000221	vacuolar proton-transporting V-type ATPase, V1 domain	Cellular Component	0.0329256
T. siamensis	A_suppressed	leaf	GO:0006606	protein import into nucleus	Biological Process	0.0329256
T. siamensis	A_suppressed	leaf	GO:1900457	regulation of brassinosteroid mediated signaling pathway	Biological Process	0.0329256
T. siamensis	A_suppressed	leaf	GO:0000175	3'-5'-RNA exonuclease activity	Molecular Function	0.0329256
T. siamensis	A_suppressed	leaf	GO:0005777	peroxisome	Cellular Component	0.0329256
T. siamensis	A_suppressed	leaf	GO:0030515	snoRNA binding	Molecular Function	0.0329256
T. siamensis	B_suppressed	leaf	GO:0042803	protein homodimerization activity	Molecular Function	0.00150132
T. siamensis	B_suppressed	leaf	GO:0004439	phosphatidylinositol-4,5-bisphosphate 5-phosphatase activity	Molecular Function	0.00179972
T. siamensis	B_suppressed	leaf	GO:0004445	inositol-polyphosphate 5-phosphatase activity	Molecular Function	0.00179972
T. siamensis	B_suppressed	leaf	GO:0034485	phosphatidylinositol-3,4,5-trisphosphate 5-phosphatase activity	Molecular Function	0.00179972
T. siamensis	B_suppressed	leaf	GO:0010497	plasmodesmata-mediated intercellular transport	Biological Process	0.00179972
T. siamensis	B_suppressed	leaf	GO:0005849	mRNA cleavage factor complex	Cellular Component	0.00179972
T. siamensis	B_suppressed	leaf	GO:0080050	regulation of seed development	Biological Process	0.00179972
T. siamensis	B_suppressed	leaf	GO:0009734	auxin-activated signaling pathway	Biological Process	0.0096779
T. siamensis	B_suppressed	leaf	GO:0009846	pollen germination	Biological Process	0.00995075
T. siamensis	B_suppressed	leaf	GO:0051603	proteolysis involved in protein catabolic process	Biological Process	0.0164725
T. siamensis	C_suppressed	leaf	GO:0003697	single-stranded DNA binding	Molecular Function	3.82011e-05
T. siamensis	C_suppressed	leaf	GO:0004190	aspartic-type endopeptidase activity	Molecular Function	0.000166115
T. siamensis	C_suppressed	leaf	GO:0071013	catalytic step 2 spliceosome	Cellular Component	0.0030929
T. siamensis	C_suppressed	leaf	GO:0080008	Cul4-RING E3 ubiquitin ligase complex	Cellular Component	0.00335109
T. siamensis	C_suppressed	leaf	GO:1902531	regulation of intracellular signal transduction	Biological Process	0.0064325
T. siamensis	C_suppressed	leaf	GO:0005743	mitochondrial inner membrane	Cellular Component	0.0064325
T. siamensis	C_suppressed	leaf	GO:0051539	4 iron, 4 sulfur cluster binding	Molecular Function	0.00857318
T. siamensis	C_suppressed	leaf	GO:0009828	plant-type cell wall loosening	Biological Process	0.00857318
T. siamensis	C_suppressed	leaf	GO:0015276	ligand-gated monoatomic ion channel activity	Molecular Function	0.00857318
T. siamensis	C_suppressed	leaf	GO:0004861	cyclin-dependent protein serine/threonine kinase inhibitor activity	Molecular Function	0.00857318
T. siamensis	A_dominance	leaf	GO:0009690	cytokinin metabolic process	Biological Process	0.000239896
T. siamensis	A_dominance	leaf	GO:0019139	cytokinin dehydrogenase activity	Molecular Function	0.000239896
T. siamensis	A_dominance	leaf	GO:0051119	sugar transmembrane transporter activity	Molecular Function	0.000239896
T. siamensis	A_dominance	leaf	GO:0016559	peroxisome fission	Biological Process	0.000239896
T. siamensis	A_dominance	leaf	GO:0044375	regulation of peroxisome size	Biological Process	0.00209964
T. siamensis	A_dominance	leaf	GO:0034219	carbohydrate transmembrane transport	Biological Process	0.00380572
T. siamensis	A_dominance	leaf	GO:0020037	heme binding	Molecular Function	0.00409001
T. siamensis	A_dominance	leaf	GO:0005778	peroxisomal membrane	Cellular Component	0.00789554
T. siamensis	A_dominance	leaf	GO:0050794	regulation of cellular process	Biological Process	0.0141901
T. siamensis	A_dominance	leaf	GO:0030145	manganese ion binding	Molecular Function	0.0141901
T. siamensis	B_dominance	leaf	GO:0005983	starch catabolic process	Biological Process	0.000321796
T. siamensis	B_dominance	leaf	GO:0008289	lipid binding	Molecular Function	0.00180772
T. siamensis	B_dominance	leaf	GO:0080115	myosin XI tail binding	Molecular Function	0.0079208
T. siamensis	B_dominance	leaf	GO:0016791	phosphatase activity	Molecular Function	0.0106661
T. siamensis	B_dominance	leaf	GO:0022900	electron transport chain	Biological Process	0.0106661
T. siamensis	B_dominance	leaf	GO:0009570	chloroplast stroma	Cellular Component	0.0106661
T. siamensis	B_dominance	leaf	GO:0005546	phosphatidylinositol-4,5-bisphosphate binding	Molecular Function	0.0115019
T. siamensis	B_dominance	leaf	GO:0004252	serine-type endopeptidase activity	Molecular Function	0.0115019
T. siamensis	B_dominance	leaf	GO:0055085	transmembrane transport	Biological Process	0.0115019
T. siamensis	B_dominance	leaf	GO:0001731	formation of translation preinitiation complex	Biological Process	0.0115019
T. siamensis	C_dominance	leaf	GO:0043231	intracellular membrane-bounded organelle	Cellular Component	0.0119522
T. siamensis	C_dominance	leaf	GO:0016114	terpenoid biosynthetic process	Biological Process	0.0119522
T. siamensis	C_dominance	leaf	GO:0015995	chlorophyll biosynthetic process	Biological Process	0.0132393
T. siamensis	C_dominance	leaf	GO:0009543	chloroplast thylakoid lumen	Cellular Component	0.0132393
T. siamensis	C_dominance	leaf	GO:0009630	gravitropism	Biological Process	0.0132393
T. siamensis	C_dominance	leaf	GO:0016462	pyrophosphatase activity	Molecular Function	0.0132393
T. siamensis	C_dominance	leaf	GO:0004252	serine-type endopeptidase activity	Molecular Function	0.0132393
T. siamensis	C_dominance	leaf	GO:0045550	geranylgeranyl reductase activity	Molecular Function	0.0132393
T. siamensis	C_dominance	leaf	GO:0102067	geranylgeranyl diphosphate reductase activity	Molecular Function	0.0132393
T. siamensis	C_dominance	leaf	GO:0005765	lysosomal membrane	Cellular Component	0.0132393
T. siamensis	A_suppressed	root	GO:0000462	maturation of SSU-rRNA from tricistronic rRNA transcript (SSU-rRNA, 5.8S rRNA, LSU-rRNA)	Biological Process	2.50031e-06
T. siamensis	A_suppressed	root	GO:0019288	isopentenyl diphosphate biosynthetic process, methylerythritol 4-phosphate pathway	Biological Process	0.00282093
T. siamensis	A_suppressed	root	GO:0046429	4-hydroxy-3-methylbut-2-en-1-yl diphosphate synthase activity (ferredoxin)	Molecular Function	0.00282093
T. siamensis	A_suppressed	root	GO:0017056	structural constituent of nuclear pore	Molecular Function	0.00415237
T. siamensis	A_suppressed	root	GO:0006405	RNA export from nucleus	Biological Process	0.0128661
T. siamensis	A_suppressed	root	GO:0009941	chloroplast envelope	Cellular Component	0.0266651
T. siamensis	A_suppressed	root	GO:0000221	vacuolar proton-transporting V-type ATPase, V1 domain	Cellular Component	0.0266651
T. siamensis	A_suppressed	root	GO:0005643	nuclear pore	Cellular Component	0.0274235
T. siamensis	A_suppressed	root	GO:0048573	photoperiodism, flowering	Biological Process	0.0274235
T. siamensis	A_suppressed	root	GO:0008250	oligosaccharyltransferase complex	Cellular Component	0.0274235
T. siamensis	B_suppressed	root	GO:2000028	regulation of photoperiodism, flowering	Biological Process	0.00971964
T. siamensis	B_suppressed	root	GO:0035556	intracellular signal transduction	Biological Process	0.0262711
T. siamensis	B_suppressed	root	GO:0010088	phloem development	Biological Process	0.0262711
T. siamensis	B_suppressed	root	GO:0045595	regulation of cell differentiation	Biological Process	0.0262711
T. siamensis	B_suppressed	root	GO:0001653	peptide receptor activity	Molecular Function	0.0262711
T. siamensis	B_suppressed	root	GO:0000422	autophagy of mitochondrion	Biological Process	0.0262711
T. siamensis	B_suppressed	root	GO:0009507	chloroplast	Cellular Component	0.0262711
T. siamensis	B_suppressed	root	GO:0000045	autophagosome assembly	Biological Process	0.0262711
T. siamensis	B_suppressed	root	GO:0005773	vacuole	Cellular Component	0.0262711
T. siamensis	B_suppressed	root	GO:0000373	Group II intron splicing	Biological Process	0.0262711
T. siamensis	C_suppressed	root	GO:0080008	Cul4-RING E3 ubiquitin ligase complex	Cellular Component	0.00602617
T. siamensis	C_suppressed	root	GO:0040008	regulation of growth	Biological Process	0.00602617
T. siamensis	C_suppressed	root	GO:0051539	4 iron, 4 sulfur cluster binding	Molecular Function	0.0244198
T. siamensis	C_suppressed	root	GO:0006396	RNA processing	Biological Process	0.0377464
T. siamensis	C_suppressed	root	GO:0000976	transcription cis-regulatory region binding	Molecular Function	0.0377464
T. siamensis	C_suppressed	root	GO:0003729	mRNA binding	Molecular Function	0.0377464
T. siamensis	C_suppressed	root	GO:0000105	L-histidine biosynthetic process	Biological Process	0.0377464
T. siamensis	C_suppressed	root	GO:0015079	potassium ion transmembrane transporter activity	Molecular Function	0.0377464
T. siamensis	C_suppressed	root	GO:0008374	O-acyltransferase activity	Molecular Function	0.0377464
T. siamensis	C_suppressed	root	GO:0048367	shoot system development	Biological Process	0.0377464
T. siamensis	A_dominance	root	GO:0020037	heme binding	Molecular Function	1.70365e-05
T. siamensis	A_dominance	root	GO:0004497	monooxygenase activity	Molecular Function	0.00757723
T. siamensis	A_dominance	root	GO:0051119	sugar transmembrane transporter activity	Molecular Function	0.00757723
T. siamensis	A_dominance	root	GO:0004364	glutathione transferase activity	Molecular Function	0.00757723
T. siamensis	A_dominance	root	GO:0016705	oxidoreductase activity, acting on paired donors, with incorporation or reduction of molecular oxygen	Molecular Function	0.0101697
T. siamensis	A_dominance	root	GO:0034219	carbohydrate transmembrane transport	Biological Process	0.0101697
T. siamensis	A_dominance	root	GO:0034220	monoatomic ion transmembrane transport	Biological Process	0.0101697
T. siamensis	A_dominance	root	GO:0009926	auxin polar transport	Biological Process	0.0101697
T. siamensis	A_dominance	root	GO:0010268	brassinosteroid homeostasis	Biological Process	0.0101697
T. siamensis	A_dominance	root	GO:0016131	brassinosteroid metabolic process	Biological Process	0.0101697
T. siamensis	B_dominance	root	GO:0015293	symporter activity	Molecular Function	0.0021846
T. siamensis	B_dominance	root	GO:0055085	transmembrane transport	Biological Process	0.0021846
T. siamensis	B_dominance	root	GO:0038023	signaling receptor activity	Molecular Function	0.00461439
T. siamensis	B_dominance	root	GO:0061608	nuclear import signal receptor activity	Molecular Function	0.00463799
T. siamensis	B_dominance	root	GO:0022900	electron transport chain	Biological Process	0.00838283
T. siamensis	B_dominance	root	GO:0009738	abscisic acid-activated signaling pathway	Biological Process	0.00838283
T. siamensis	B_dominance	root	GO:0008139	nuclear localization sequence binding	Molecular Function	0.0112025
T. siamensis	B_dominance	root	GO:0120009	intermembrane lipid transfer	Biological Process	0.0112025
T. siamensis	B_dominance	root	GO:0031267	small GTPase binding	Molecular Function	0.0163
T. siamensis	B_dominance	root	GO:0004864	protein phosphatase inhibitor activity	Molecular Function	0.0163
T. siamensis	C_dominance	root	GO:0016462	pyrophosphatase activity	Molecular Function	2.99377e-05
T. siamensis	C_dominance	root	GO:0043231	intracellular membrane-bounded organelle	Cellular Component	0.00129608
T. siamensis	C_dominance	root	GO:0003747	translation release factor activity	Molecular Function	0.00156623
T. siamensis	C_dominance	root	GO:0010143	cutin biosynthetic process	Biological Process	0.00415976
T. siamensis	C_dominance	root	GO:0000166	nucleotide binding	Molecular Function	0.00415976
T. siamensis	C_dominance	root	GO:0006415	translational termination	Biological Process	0.00415976
T. siamensis	C_dominance	root	GO:0010158	abaxial cell fate specification	Biological Process	0.00673962
T. siamensis	C_dominance	root	GO:0046872	metal ion binding	Molecular Function	0.0143085
T. siamensis	C_dominance	root	GO:0048658	anther wall tapetum development	Biological Process	0.0143085
T. siamensis	C_dominance	root	GO:0048235	pollen sperm cell differentiation	Biological Process	0.0143085

[truncated: 2 more sheets: table_S11, table_S12]
